# Supplementary material for: Genetic alteration and clinical significance of SUMOylation regulators in multiple cancer types
Source: J Cancer. 2020 Sep 30;11(23):6823–33. doi: 10.7150/jca.49042 (PMC7592005; doi:10.7150/jca.49042)
Supplement: Supplementary file 1 — Supplementary tables. [file jcav11p6823s1.xlsx]

## Sheet:  Table S1
SNV frequency of SUMOylation regulators in 33 cancer types.
	COAD	THYM	STAD	PRAD	KICH	BLCA	LUSC	KIRC	ESCA	MESO	BRCA	GBM	DLBC	UCS	OV	KIRP	ACC	CHOL	LAML	READ	LUAD	PAAD	SKCM	THCA	HNSC	LIHC	TGCT	CESC	LGG	SARC	PCPG	UCEC
SUMO1	0.00970874	0	0.00461894	0	0	0.00970874	0.00814664	0.00297619	0.0108696	0	0.0020284	0.0025641	0	0	0	0	0	0	0	0.00735294	0.00534759	0	0.00428265	0	0	0	0	0.0103806	0	0	0	0.0245747
SUMO2	0.00242718	0.00819672	0	0.00206612	0	0.00242718	0	0	0.0108696	0.0125	0	0	0.027027	0	0	0	0	0	0.0149254	0.00735294	0.00178253	0	0.00856531	0	0	0.00274725	0	0.0242215	0.00197628	0.0126582	0	0.0378072
SUMO3	0	0	0.0115473	0.00206612	0.0151515	0	0.00203666	0	0.00543478	0	0	0	0	0	0.00229358	0.00355872	0	0	0	0.00735294	0.00534759	0.00632911	0.00642398	0	0.00197628	0	0	0.0138408	0	0.00421941	0	0.020794
SUMO4	0	0	0.00923787	0	0	0	0.00407332	0	0.00543478	0	0	0	0	0	0	0.00355872	0	0	0	0	0	0	0.00428265	0	0.00197628	0	0	0.00346021	0	0	0	0.0189036
SENP1	0.0169903	0.00819672	0.0323326	0.00413223	0	0.0169903	0.0101833	0.0119048	0.0217391	0	0.010142	0.0102564	0	0.0175439	0.00458716	0.00355872	0	0	0	0.0147059	0.00891266	0	0.0278373	0	0.00790514	0	0	0.0242215	0.00197628	0.0126582	0	0.102079
SENP2	0.00242718	0	0.0161663	0	0	0.00242718	0.0244399	0	0.0163043	0	0.00608519	0.00512821	0.027027	0	0.00229358	0.00355872	0.0108696	0.0196078	0	0.0147059	0.00891266	0.00632911	0.0214133	0.00410678	0.00988142	0.00824176	0	0.0207612	0.00395257	0.00843882	0	0.0775047
SENP3	0.0169903	0	0.0254042	0	0	0.0169903	0.00610998	0	0.00543478	0	0.0030426	0.00769231	0	0.0175439	0.00458716	0.00355872	0	0	0	0	0.00356506	0	0.0171306	0	0.00592885	0	0	0.0138408	0.00395257	0.0168776	0	0.0793951
SENP5	0.0169903	0.00819672	0.00923787	0.00206612	0.0151515	0.0169903	0.0162933	0.00297619	0.0163043	0	0.0030426	0.00769231	0	0.0175439	0	0.00711744	0	0.0588235	0	0.0294118	0.0142603	0	0.0149893	0.00205339	0.00988142	0.00824176	0	0.0242215	0.00197628	0.00421941	0	0.10586
SENP6	0.0145631	0	0.0184758	0.00413223	0	0.0145631	0.01222	0.00297619	0.0217391	0	0.00811359	0.00512821	0	0	0.00229358	0.00711744	0.0108696	0.0196078	0	0.0220588	0.00891266	0.00632911	0.0235546	0.00205339	0.0237154	0.0137363	0	0.0138408	0.00395257	0.00421941	0	0.0775047
SENP7	0.0242718	0	0.034642	0.00413223	0	0.0242718	0.0366599	0.00595238	0.0163043	0	0.010142	0.0205128	0	0.0175439	0.00917431	0.00355872	0	0	0	0.0294118	0.0213904	0.00632911	0.0535332	0	0.00790514	0.010989	0	0.0276817	0.00395257	0.00843882	0	0.0926276
SENP8	0.00970874	0	0.00461894	0	0	0.00970874	0.00407332	0.00297619	0	0	0.0010142	0.00769231	0	0	0.00458716	0.00711744	0	0	0	0	0	0.00632911	0.00856531	0	0	0.00274725	0	0	0	0	0	0.0283554
SAE1	0.0169903	0	0.00923787	0	0	0.0169903	0.00610998	0	0.0108696	0.025	0.00507099	0.0025641	0	0	0.00458716	0	0.0108696	0.0196078	0	0.00735294	0.00534759	0	0.0171306	0	0.00592885	0	0.00689655	0.0103806	0	0	0	0.0396975
UBA2	0.00970874	0	0.0254042	0.00413223	0	0.00970874	0.0203666	0.00297619	0	0	0.0040568	0.0025641	0	0.0175439	0.00688073	0.00711744	0.0217391	0	0	0.0220588	0.00891266	0.0126582	0.0107066	0	0	0.00549451	0	0.00692042	0.00395257	0.00421941	0	0.0586011
UBE2I	0.00242718	0	0.00692841	0.00206612	0	0.00242718	0.00203666	0	0.0108696	0	0	0	0	0	0	0	0	0	0	0.00735294	0.00534759	0	0.012848	0	0.00395257	0	0	0.017301	0.00197628	0.00843882	0	0.047259
PIAS1	0.00485437	0	0.0254042	0	0	0.00485437	0.01222	0.0119048	0.0217391	0	0.0020284	0.00769231	0	0.0175439	0.00229358	0.00711744	0	0.0196078	0.00746269	0.0367647	0	0.0126582	0.0171306	0	0.00197628	0	0	0.00692042	0	0.00843882	0	0.0756144
PIAS2	0.00242718	0	0.034642	0	0.0151515	0.00242718	0.0142566	0.00595238	0	0	0.00709939	0.0102564	0	0	0.00688073	0.00355872	0.0108696	0	0	0.0220588	0.00891266	0.00632911	0.0214133	0	0.00988142	0.00549451	0.00689655	0.0103806	0.00197628	0.00421941	0	0.0756144
PIAS3	0.0194175	0.00819672	0.0300231	0.00206612	0	0.0194175	0.0203666	0	0.00543478	0	0.0040568	0.0102564	0	0	0	0.00355872	0.0108696	0	0	0.00735294	0.00891266	0.00632911	0.0256959	0	0.00988142	0.00549451	0	0.0103806	0	0	0	0.0567108
PIAS4	0.00970874	0.00819672	0.0254042	0.00206612	0	0.00970874	0.00610998	0.00297619	0.0163043	0	0.00709939	0	0	0	0	0.00355872	0	0	0	0	0.00534759	0.00632911	0.00856531	0	0.00395257	0	0	0.00346021	0.00197628	0	0	0.047259
CBX4	0.0194175	0	0.0115473	0.00619835	0	0.0194175	0.0101833	0	0.0108696	0	0.00608519	0.0025641	0	0	0	0	0	0.0196078	0	0	0.0106952	0	0.0235546	0	0.00395257	0.00824176	0	0.017301	0.00197628	0.00843882	0	0.0434783
TRIM27	0.0169903	0	0.0184758	0.00206612	0	0.0169903	0.0264766	0	0.0217391	0	0.0010142	0.00512821	0	0	0.00458716	0	0	0	0.00746269	0.0220588	0.0160428	0.00632911	0.0235546	0	0.0158103	0.00824176	0	0.0103806	0.00395257	0.00843882	0	0.0567108

## Sheet: Table S2
CNV amplification frequency of SUMOylation regulators across 33 cancer types.
	ACC	BLCA	BRCA	CESC	CHOL	COAD	DLBC	ESCA	GBM	HNSC	KICH	KIRC	KIRP	LGG	LIHC	LUAD	LUSC	MESO	OV	PCPG	PRAD	READ	SARC	SKCM	STAD	TGCT	THCA	THYM	UCEC	UCS	UVM
TRIM27	0.0888889	0.089372	0.102156	0.138776	0.151515	0.0420842	0.0689655	0.0729167	0.00796178	0.0517241	0.030303	0.00169779	0.00657895	0.0131332	0.271768	0.123552	0.0553435	0.0581395	0.344992	0.0666667	0.00608519	0.0843373	0.0833333	0.332627	0.0565611	0.00641026	0.00195695	0	0.0491803	0.428571	0.55
CBX4	0.0777778	0.15942	0.230553	0.0938776	0.121212	0.0961924	0.0344828	0.104167	0.0398089	0.0603448	0.030303	0.0271647	0.526316	0.043152	0.240106	0.187259	0.156489	0.104651	0.233704	0.04	0.0121704	0.0722892	0.141667	0.139831	0.0542986	0.0641026	0.00782779	0.0333333	0.0910747	0.410714	0.1625
PIAS4	0.422222	0.0193237	0.0337395	0.0204082	0	0.0260521	0	0.0416667	0.280255	0.00862069	0.287879	0.0118846	0.00986842	0.0506567	0.0316623	0.00579151	0.028626	0.0581395	0.00953895	0.0733333	0.0040568	0.0361446	0.158333	0.0360169	0.00226244	0.00641026	0	0	0.00364299	0.0178571	0
PIAS3	0.0555556	0.13285	0.199625	0.191837	0.272727	0.0420842	0.103448	0.0833333	0.0557325	0.0689655	0.0151515	0.0271647	0.00986842	0.0243902	0.192612	0.171815	0.108779	0.0581395	0.343402	0.04	0.0243408	0.108434	0.158333	0.161017	0.0633484	0.0961538	0.0254403	0	0.178506	0.339286	0
PIAS2	0.0111111	0.0458937	0.054358	0.0285714	0.0909091	0.0160321	0.172414	0.104167	0.0461783	0.0603448	0.287879	0.0271647	0.0197368	0.0131332	0.0211082	0.03861	0.0534351	0.0232558	0.0937997	0.0266667	0.00608519	0	0.0833333	0.0508475	0.0271493	0.0128205	0	0	0.0510018	0.0714286	0
PIAS1	0.0777778	0.0193237	0.0346767	0.0897959	0.030303	0.00801603	0.0344828	0.0416667	0.0127389	0.0258621	0.454545	0.00679117	0.00657895	0.0168856	0.0316623	0.019305	0.0515267	0.127907	0.0985692	0.06	0.00608519	0	0.191667	0.095339	0.0316742	0.0384615	0	0.0333333	0.00546448	0.0535714	0.0125
UBE2I	0.411111	0.0169082	0.300843	0.122449	0.0606061	0.0861723	0	0.0208333	0.0207006	0.0258621	0.454545	0.057725	0.384868	0.00938086	0.0369393	0.0791506	0.0267176	0.0813953	0.0794913	0.0133333	0.0283976	0.108434	0.0916667	0.0508475	0.0316742	0	0.0136986	0	0.0200364	0.0535714	0.0125
UBA2	0.444444	0.173913	0.0852858	0.155102	0.0909091	0.0781563	0	0.104167	0.257962	0.0431034	0.272727	0.0305603	0.0328947	0.0375235	0.0817942	0.123552	0.200382	0.0581395	0.333863	0.0333333	0.00608519	0.13253	0.258333	0.0487288	0.0972851	0.0128205	0.00391389	0	0.100182	0.482143	0
SAE1	0.444444	0.128019	0.0402999	0.159184	0.0606061	0.0601202	0	0.0520833	0.178344	0.0172414	0.30303	0.0271647	0.0131579	0.0225141	0.0659631	0.030888	0.0629771	0	0.0572337	0.0333333	0.0020284	0.120482	0.158333	0.0338983	0.0791855	0	0.00391389	0	0.0400729	0.142857	0
SENP8	0.0666667	0.0338164	0.0440487	0.106122	0.030303	0.00801603	0.0344828	0.0729167	0.0159236	0.0344828	0.409091	0.00679117	0.00657895	0.0150094	0.0343008	0.0250965	0.0515267	0.116279	0.133545	0.0466667	0.00608519	0.0120482	0.158333	0.101695	0.0384615	0.0384615	0	0.0333333	0.0309654	0.0714286	0.0125
SENP7	0.0777778	0.135266	0.076851	0.420408	0.030303	0.0440882	0.172414	0.395833	0.0334395	0.232759	0.272727	0.0220713	0.226974	0.00562852	0.0343008	0.0733591	0.35687	0.0465116	0.317965	0	0.0162272	0.060241	0.125	0.0381356	0.0678733	0.0448718	0	0	0.0619308	0.214286	0
SENP6	0.111111	0.00724638	0.049672	0.0326531	0.030303	0.0240481	0.0344828	0.0416667	0.0175159	0.0258621	0.030303	0.00169779	0.00986842	0.00562852	0.0501319	0.027027	0.0687023	0	0.131955	0.0133333	0.0020284	0.0722892	0.0833333	0.0466102	0.040724	0.0192308	0.00195695	0	0.0528233	0.25	0.0875
SENP5	0.122222	0.229469	0.151828	0.681633	0.0909091	0.0921844	0.206897	0.739583	0.0525478	0.62931	0.333333	0.0526316	0.213816	0.0131332	0.0633245	0.117761	0.709924	0.0348837	0.608903	0	0.030426	0.108434	0.108333	0.0444915	0.142534	0.0705128	0	0	0.209472	0.392857	0
SENP3	0.0333333	0.00966184	0.00937207	0	0	0.00801603	0.0344828	0.0520833	0.00318471	0.0431034	0	0.0135823	0.434211	0.00375234	0.00791557	0.0019305	0.00954198	0	0.0461049	0	0	0	0.0583333	0.00635593	0.00678733	0.0192308	0.00391389	0	0.0255009	0.0714286	0.0625
SENP2	0.1	0.219807	0.146204	0.681633	0.0909091	0.0721443	0.137931	0.708333	0.0748408	0.655172	0.30303	0.0543294	0.217105	0.0225141	0.0738786	0.117761	0.755725	0.0465116	0.643879	0	0.0324544	0.0963855	0.125	0.0508475	0.165158	0.121795	0	0	0.214936	0.5	0
SENP1	0.633333	0.0555556	0.0477976	0.0489796	0.0909091	0.1002	0.0344828	0.0625	0.0429936	0.00862069	0.454545	0.049236	0.302632	0.00562852	0.0263852	0.0752896	0.0648855	0.0232558	0.171701	0.02	0.00608519	0.0722892	0.1	0.0444915	0.0429864	0.179487	0.00978474	0	0.0601093	0.232143	0
SUMO4	0.133333	0.0169082	0.0581068	0.0285714	0.030303	0.0380762	0.0344828	0.0520833	0.0111465	0.0258621	0.030303	0.00169779	0.00657895	0	0.0316623	0.011583	0.0438931	0	0.0445151	0.0133333	0.0020284	0.108434	0.158333	0.0105932	0.0497738	0.0128205	0	0	0.0382514	0.196429	0.0625
SUMO3	0.177778	0.089372	0.100281	0.0408163	0.030303	0.0240481	0.0689655	0.0833333	0.0509554	0.0172414	0.19697	0.0305603	0.0394737	0.0225141	0.0237467	0.0501931	0.0229008	0.0348837	0.138315	0	0.0121704	0.060241	0.133333	0.0423729	0.0135747	0.50641	0	0	0.0346084	0.196429	0.1875
SUMO2	0.0666667	0.164251	0.226804	0.122449	0.121212	0.0901804	0.0344828	0.104167	0.0525478	0.0948276	0.030303	0.0288625	0.526316	0.0506567	0.240106	0.179537	0.166031	0.104651	0.193959	0.04	0.0141988	0.0843373	0.183333	0.137712	0.0588235	0.0576923	0.00782779	0.0333333	0.0910747	0.357143	0.1625
SUMO1	0.0555556	0.0120773	0.027179	0.0326531	0.0606061	0.0280561	0	0.0729167	0.0143312	0.0603448	0.0151515	0.0475382	0.0493421	0.00562852	0.0474934	0.034749	0.0496183	0.0116279	0.192369	0.00666667	0.0040568	0.0722892	0.05	0.0254237	0.040724	0.0320513	0.00195695	0	0.0601093	0.214286	0.05

## Sheet: Table S3
CNV deletion frequency of SUMOylation regulators across 33 cancer types.
	ACC	BLCA	BRCA	CESC	CHOL	COAD	DLBC	ESCA	GBM	HNSC	KICH	KIRC	KIRP	LGG	LIHC	LUAD	LUSC	MESO	OV	PCPG	PRAD	READ	SARC	SKCM	STAD	TGCT	THCA	THYM	UCEC	UCS	UVM
TRIM27	0.0777778	0.0217391	0.0356139	0.0857143	0.0606061	0.0260521	0	0.0729167	0.0318471	0.0603448	0.575758	0.0390492	0.0690789	0.0187617	0.00791557	0.00965251	0.0400763	0.0116279	0.0953895	0	0.0040568	0.0843373	0.0416667	0.0148305	0.0248869	0.00641026	0	0.0333333	0.00728597	0	0
CBX4	0.111111	0.00724638	0.0337395	0.0897959	0	0.0420842	0	0.0208333	0.00477707	0.0172414	0.560606	0.0101868	0.00328947	0.00562852	0.00263852	0.00579151	0.00954198	0.0116279	0.143084	0.04	0.0141988	0.0240964	0.0333333	0.0275424	0.020362	0	0	0	0.0418944	0.0357143	0
PIAS4	0.0222222	0.0821256	0.0665417	0.171429	0	0.0300601	0	0.0520833	0.0111465	0.0689655	0.0151515	0.00848896	0.0263158	0.00562852	0.100264	0.119691	0.0706107	0.0465116	0.561208	0	0.020284	0.060241	0.05	0.0550847	0.0723982	0.025641	0.0136986	0	0.200364	0.625	0.0375
PIAS3	0.1	0	0.000937207	0.00408163	0	0.00200401	0	0	0.00159236	0.00862069	0.560606	0.0203735	0.0361842	0.011257	0.00791557	0.003861	0.00572519	0.0348837	0.00317965	0.0533333	0	0	0.00833333	0.00423729	0	0	0	0	0	0	0
PIAS2	0.222222	0.120773	0.0899719	0.0612245	0.0909091	0.442886	0.0344828	0.197917	0.0414013	0.189655	0.030303	0.0220713	0.118421	0.0487805	0.121372	0.119691	0.0687023	0.0697674	0.341812	0.00666667	0.0973631	0.60241	0.175	0.0677966	0.131222	0.0641026	0.00195695	0	0.0765027	0.196429	0
PIAS1	0.1	0.0458937	0.0609185	0.044898	0	0.134269	0.0689655	0.03125	0.0700637	0.0431034	0	0.00509338	0.0230263	0.0243902	0.0343008	0.0366795	0.0209924	0.0116279	0.224165	0.00666667	0.020284	0.180723	0.0333333	0.0169492	0.0294118	0.00641026	0.0117417	0	0.0928962	0.25	0.05
UBE2I	0.0111111	0.13285	0.0168697	0.0489796	0.030303	0.0220441	0	0.0520833	0.0207006	0.0344828	0.0151515	0	0.00328947	0	0.150396	0.0135135	0.0648855	0	0.289348	0.0466667	0.0020284	0.0120482	0.0916667	0.0317797	0.061086	0.00641026	0.00782779	0	0.0910747	0.232143	0
UBA2	0.0222222	0.0144928	0.0187441	0.0122449	0	0.01002	0	0.0208333	0.0302548	0.0431034	0.0151515	0.00169779	0.00328947	0.32833	0.0211082	0.019305	0.0248092	0.0116279	0.0874404	0.00666667	0.0020284	0.0120482	0.05	0.0275424	0.0384615	0.0128205	0.00195695	0	0.0273224	0	0.0125
SAE1	0.0333333	0.0144928	0.0449859	0.0408163	0.030303	0.0160321	0	0.0416667	0.0828025	0.0431034	0	0.00339559	0.0164474	0.397749	0.0422164	0.0501931	0.0610687	0.0581395	0.286169	0.00666667	0.0243408	0.0843373	0.133333	0.0360169	0.0316742	0.0128205	0	0	0.0418944	0.160714	0.0125
SENP8	0.0888889	0.0362319	0.0515464	0.0367347	0	0.128257	0.0689655	0.03125	0.0700637	0.0431034	0	0.00679117	0.0230263	0.0243902	0.0448549	0.034749	0.019084	0.0232558	0.208267	0.00666667	0.0182556	0.168675	0.0416667	0.0190678	0.0248869	0.00641026	0.0117417	0	0.0783242	0.178571	0.05
SENP7	0.1	0.0193237	0.0140581	0.0163265	0.181818	0.0180361	0	0.03125	0.0286624	0.0431034	0.030303	0.123939	0.0164474	0.0281426	0.00527705	0.015444	0.0209924	0	0.0190779	0.426667	0.0121704	0	0.0916667	0.0529661	0.00452489	0	0	0	0.00910747	0.125	0.5125
SENP6	0.1	0.0917874	0.130272	0.126531	0.454545	0.0340681	0.137931	0.0416667	0.111465	0.0258621	0.666667	0.0730051	0.0460526	0.0562852	0.168865	0.121622	0.0114504	0.116279	0.18601	0.12	0.103448	0.060241	0.133333	0.235169	0.0429864	0.00641026	0.00195695	0.0333333	0.010929	0.107143	0.2875
SENP5	0.1	0.00241546	0.0159325	0	0.0606061	0.00801603	0	0	0.0429936	0.00862069	0.0454545	0.0339559	0.00986842	0.0487805	0.0158311	0.030888	0.0019084	0.0465116	0.0286169	0.473333	0.0223124	0	0.0666667	0.0508475	0.00678733	0.0128205	0	0	0.00364299	0.0357143	0.5125
SENP3	0.2	0.21256	0.280225	0.204082	0.121212	0.366733	0.0689655	0.0625	0.0828025	0.103448	0.681818	0.0271647	0.0493421	0.0131332	0.453826	0.117761	0.125954	0.127907	0.467409	0.333333	0.184584	0.493976	0.291667	0.158898	0.0995475	0.0512821	0.0117417	0.0666667	0.156648	0.5	0.0375
SENP2	0.1	0.00483092	0.0140581	0	0.0606061	0.00801603	0	0	0.0175159	0	0.0454545	0.0322581	0.00328947	0.0168856	0.00791557	0.0328185	0	0.0465116	0.0111288	0.466667	0.0243408	0	0.05	0.0572034	0.00226244	0	0	0	0.00546448	0.0357143	0.5125
SENP1	0	0.0241546	0.027179	0.00408163	0	0.00400802	0	0.0208333	0.0700637	0.00862069	0	0	0	0.0450281	0.00791557	0.015444	0.00381679	0.0232558	0.0763116	0.04	0.010142	0.0120482	0.05	0.065678	0.0158371	0	0	0	0.00910747	0.142857	0.025
SUMO4	0.1	0.0966184	0.126523	0.155102	0.454545	0.0320641	0.137931	0.0833333	0.165605	0.0258621	0.666667	0.10017	0.0690789	0.0881801	0.229551	0.133205	0.0419847	0.209302	0.45469	0.14	0.0263692	0.0722892	0.0416667	0.330508	0.0384615	0.0128205	0.00587084	0.0666667	0.0273224	0.0714286	0.35
SUMO3	0.0777778	0.0458937	0.0365511	0.0571429	0.181818	0.114228	0	0.208333	0.0350318	0.0862069	0.287879	0.0339559	0.105263	0.0225141	0.124011	0.0405405	0.0954198	0.0465116	0.201908	0.126667	0.0283976	0.216867	0.075	0.0805085	0.106335	0	0.00195695	0.0666667	0.0327869	0.125	0.0125
SUMO2	0.133333	0	0.0393627	0.0204082	0	0.0440882	0	0.0104167	0.00318471	0	0.575758	0.0101868	0.00328947	0.00375234	0	0.00965251	0.00572519	0.0116279	0.155803	0.04	0.0121704	0.0240964	0.0416667	0.0254237	0.0113122	0	0	0	0.0455373	0.0357143	0
SUMO1	0.0555556	0.103865	0.0356139	0.171429	0	0.00601202	0.0344828	0.0104167	0	0.0517241	0.333333	0.0186757	0.0164474	0.00562852	0.0105541	0.0019305	0.0229008	0	0.0508744	0.0133333	0.0121704	0	0.0916667	0.0338983	0.00904977	0	0.00391389	0	0.00728597	0	0.0125

## Sheet: Table S4 
LogFCs of SUMOylation regulators across cancer types.
	BLCA	LUAD	LUSC	CHOL	READ	SKCM	PRAD	KIRC	KIRP	SARC	STAD	THCA	THYM	UCEC	LIHC	PAAD	PCPG	COAD	ESCA
SUMO1	0.431365	0.462584	0.599704	0.803338	0.074237	-0.496236	0.0835506	-0.251981	-0.188069	-0.349779	0.466777	-0.0937292	0.380858	0.319267	0.458372	0.247012	-0.317514	0.18899	0.7711
SUMO2	0.694385	0.494005	0.859406	1.73038	0.00333619	-0.64104	0.162476	0.0549396	0.299495	0.644766	0.298958	0.270626	0.426487	-0.0214332	1.02926	0.0048234	0.229822	0.324967	1.05917
SUMO3	0.593291	0.204811	0.475118	1.37668	0.0130883	-0.380681	0.0464493	-0.0288888	-0.252117	0.411388	0.211267	-0.116733	0.18015	0.0697755	0.839421	0.340249	0.301249	0.155957	0.597548
SUMO4	1.75043	2.20511	1.6009	-1.39125	0.0462256	-0.670704	0.628925	1.6812	0.147399	2.27447	0.927259	-0.267807	1.23095	0.892038	0.0546263	-0.959641	0.0546278	1.41273	0.5409
SENP1	0.623465	0.564156	0.960306	2.32012	0.339076	-0.111893	-0.165509	0.165948	0.0670851	1.48596	0.825493	-0.061403	-0.182411	0.0175549	1.1426	0.147435	0.661488	0.618198	0.882308
SENP2	0.15074	0.199392	1.24342	0.551865	-0.0983947	0.327934	-0.0663642	-0.0458209	-0.331105	0.169709	0.550874	-0.229974	-0.0435964	-0.616257	0.566622	0.501276	0.153972	0.216871	0.626287
SENP3	0.505957	0.235428	0.705427	2.01318	0.277435	-0.0182905	0.089383	0.0432552	0.547541	0.646704	0.352507	-0.016439	0.345958	0.099305	0.994122	-0.276745	-0.21268	0.416912	0.969737
SENP5	0.410531	0.397943	1.37371	1.13317	0.565314	0.16032	-0.0237579	0.510727	0.310149	0.58185	0.760658	-0.0904782	-0.313741	0.08208	0.747426	0.236186	0.555142	0.633079	0.739741
SENP6	-0.206116	-0.0561998	0.0564173	1.05522	-0.0176695	0.198966	0.160346	-0.132059	-0.392677	0.120041	0.347529	-0.278013	-0.318448	-0.56514	0.451097	0.0334241	0.16113	0.145913	0.0338256
SENP7	-0.226145	0.114567	-0.000214455	1.50025	-0.914523	-0.596021	-0.0878451	0.0935053	-0.0552669	0.280114	-0.155308	-0.356942	-0.661343	-0.923906	0.848534	-0.0178534	0.574232	-0.0619306	-0.309953
SENP8	-0.110039	-0.0790666	-0.161013	0.331966	-0.365152	-0.362099	-0.0632708	-0.42949	-0.31608	-1.77556	-0.0758575	-0.749203	0.779773	-0.306215	0.10228	0.0712712	0.235182	-0.49027	-0.602583
SAE1	0.283677	0.351	0.970898	2.19544	0.136312	0.0671102	-0.140904	0.202701	-0.0314827	1.4412	0.40067	-0.176187	0.0412578	0.360061	1.52965	0.263068	0.424686	0.555833	0.892292
UBA2	0.527461	0.567006	1.25355	1.73059	0.79836	0.271103	0.0314185	0.379893	-0.0136601	0.787099	0.883546	0.152976	-0.301742	-0.0424073	0.985931	0.231751	0.477344	0.976929	0.912823
UBE2I	0.189274	0.472641	0.548194	2.29937	0.596736	0.108782	0.125346	0.524623	0.966471	0.880976	0.399907	0.551035	0.105547	-0.203867	1.06527	0.0400556	0.0500884	0.806161	0.653551
PIAS1	-0.46955	-0.669798	-0.590339	1.62441	-0.531006	-0.233714	-0.54603	-0.00472682	-0.287752	0.329283	0.194223	-0.626273	-0.385625	-0.909049	0.734047	0.416277	0.140017	-0.234912	-0.106171
PIAS2	0.0335047	0.257548	0.716131	0.999015	-0.667424	0.3787	0.218554	0.230719	-0.264577	-0.401018	0.461736	-0.38819	0.241297	0.443264	0.704867	-0.208007	-0.00695856	-0.0445927	-0.00128468
PIAS3	0.697309	1.20103	1.14578	3.02834	0.134993	0.724741	0.00341518	0.27945	-0.256699	1.57716	0.296494	0.518753	0.118656	0.887958	1.74262	0.690498	0.945916	0.411406	0.561342
PIAS4	0.613697	0.268834	0.691776	1.66026	0.416498	0.339474	0.339382	0.273883	0.00232045	0.549693	0.114835	0.12902	-0.0584569	0.563814	1.00105	-0.278407	-0.0979474	0.308161	0.41049
CBX4	0.70945	1.20871	1.13375	2.1863	1.6998	0.385665	0.84493	-0.308772	-0.0844177	1.13194	1.11613	0.613005	0.0547704	0.916347	1.35881	0.0148861	0.346578	1.68455	1.19481
TRIM27	0.749024	0.914384	0.48644	1.45858	1.09386	-0.0442333	0.556928	0.250984	0.258811	0.610521	0.667892	0.0941024	0.0973191	0.347254	1.17855	0.109989	-0.240212	0.985535	0.4417

## Sheet: Table S5 
HRs of SUMOylation regulators across cancer types.
	ACC	BLCA	CHOL	COAD	DLBC	ESCA	KIRC	KIRP	LAML	LIHC	LUAD	LUSC	MESO	OV	PAAD	PCPG	PRAD	READ	SARC	SKCM	STAD	TGCT	THCA	THYM	UCEC	UVM
UBE2I	0.926745	0.946339	1.08333	0.970208	0.804698	0.972573	1.10188	1.04334	1.02449	1.09127	1.009	1.02216	1.00212	0.992025	1.03517	0.529339	1.06437	0.965775	1.05325	1.02793	0.987519	0.983436	0.893986	0.795529	1.06647	0.81366
PIAS4	1.12395	0.973508	0.990033	1.08484	0.648516	0.898097	0.957707	1.19358	0.93942	1.09488	0.993215	0.9816	1.30266	0.993797	0.886111	1.11069	1.47145	1.22338	0.941568	1.03168	0.947302	0.991138	0.897356	0.542213	0.930769	0.822719
SENP3	1.27068	1.04586	1.22762	1.06344	1.04505	0.997407	1.1472	0.891625	1.09369	1.10141	1.01826	0.989821	1.07657	0.977327	0.816809	0.744716	1.23477	0.864315	1.01423	1.02293	0.96049	0.917867	1.009	0.920538	1.0829	0.879321
TRIM27	1.2325	0.90858	1.05159	1.04653	0.787811	1.00849	1.21109	1.12725	0.934801	1.04202	0.942071	1.00654	0.875621	0.974354	0.92144	1.18707	1.20602	0.889667	1.15901	1.04004	1.01354	1.22031	1.28345	0.564616	0.961854	0.942806
SENP2	1.09177	1.04354	1.18689	1.1587	0.840415	1.02675	0.912658	1.21052	0.899849	1.03782	1.05104	0.990035	0.847458	0.979317	1.26954	1.30791	1.33109	0.689449	1.06448	0.947971	0.917102	1.01025	1.11255	1.12792	1.25525	0.556419
PIAS2	1.69862	1.08589	0.47103	0.932047	0.481835	0.987561	0.94238	0.416756	0.859974	2.26748	0.93501	1.00183	1.67047	0.838247	0.441111	1.21253	1.41727	0.801346	2.47239	0.921747	1.18117	0.0447044	2.94833	0.845938	1.23317	2.16581
SENP1	1.73545	1.00231	1.3155	1.20088	1.06859	1.02368	1.10096	1.63837	1.01626	1.51561	1.12346	0.960877	1.33728	1.02115	1.05709	2.12434	1.01654	0.8731	0.970823	0.952988	0.988225	1.07623	1.40343	0.559751	1.17617	1.26542
SENP7	0.827448	0.9062	0.785377	1.19816	1.05226	1.02541	0.977615	0.880258	0.934973	1.12037	0.882613	0.985931	0.909173	1.01524	0.886378	0.851161	1.03123	0.694839	1.38087	0.868135	1.08314	1.03456	1.21055	0.911066	1.14604	0.88426
SUMO4	2208.38	0.406619	3.99466	0.268263	1.08597	1.15316	1.34195	4.13321	0.949876	0.84141	1.02123	1.19442	5.39707	0.737024	2.27884	2.81709	0.316114	14.4279	0.143111	0.254635	2.07553	0.00803761	42.0841	12.6144	2.59372	744290
SENP5	1.05164	0.989529	1.06734	1.02954	0.821251	1.00292	1.12341	0.999869	0.854684	1.19726	1.03139	0.982286	1.05814	1.01163	1.07528	1.27892	1.67672	0.93995	1.20443	0.937739	0.973218	1.0888	1.56242	0.661532	1.09234	0.77755
SUMO1	1.03368	1.00162	1.00739	1.01957	0.97958	1.00834	0.988777	1.02596	0.997522	1.01028	1.00106	0.998507	1.00179	0.997985	1.00797	0.982424	1.06862	1.02142	0.968487	0.993216	0.990416	0.972468	0.988323	0.95973	1.01489	1.05166
UBA2	1.13521	0.999405	0.995543	0.991765	0.971672	0.998753	0.994002	1.02071	1.0032	1.02917	1.01367	0.997056	1.04235	0.99923	1.04353	0.884108	1.08671	0.971015	1.03511	1.00401	0.99985	0.999064	1.05352	0.913305	1.0385	1.0582
SENP6	1.11253	0.978711	0.956007	1.01468	1.20202	1.07406	0.995311	1.08794	0.980078	1.14878	0.988592	1.04494	1.03233	0.959766	0.942358	0.960426	1.04057	0.850371	1.26234	0.947802	0.998065	0.989476	1.23706	0.956824	1.04278	1.09262
SAE1	1.07158	1.00314	1.00908	1.00182	0.961385	1.00936	1.03366	1.11669	1.0555	1.02786	1.01931	0.994643	1.04069	1.00071	1.00408	0.908612	1.11723	0.990756	1.0127	1.0122	0.999903	1.0176	1.04652	0.918592	1.01785	1.11692
SENP8	0.405674	0.732873	4.45481	0.640093	0.140626	0.538901	0.257022	0.192638	0.701693	0.440747	0.60588	0.769742	0.495394	1.16616	1.81038	2.54898	0.604895	0.30307	3.18792	0.582716	0.725738	2.23607	1.65636	6.61701	0.886899	6.40199
CBX4	1.01962	1.00245	0.962218	1.00544	1.03557	1.02602	1.14716	1.20914	0.989949	1.01976	1.00024	0.995249	0.96185	0.992768	0.988407	1.05181	1.0179	1.05116	1.10862	1.00688	0.992459	1.14902	0.993386	1.0294	1.0647	1.0089
SUMO3	1.01836	1.00851	0.993012	1.00915	0.940612	0.988525	0.997285	0.992355	1.02384	1.01063	1.00398	0.994575	0.998222	0.998485	1.00873	1.0523	1.00168	1.01068	0.99323	0.996532	1.01465	1.03689	1.00917	1.0263	1.00428	1.06719
PIAS3	1.19389	1.0107	1.04328	1.09689	0.908901	0.994444	1.10824	1.22671	0.959141	1.19401	1.0051	0.980488	1.10724	0.997405	1.03027	1.3801	1.02648	0.958228	1.10293	1.00576	1.02153	1.05584	0.956024	1.14183	0.99004	1.0283
PIAS1	1.11078	1.03725	0.855821	1.27959	0.896027	0.999196	0.752698	0.897169	0.965314	1.08427	1.009	1.04297	0.919796	1.01426	1.05894	1.22646	0.717109	0.787297	1.14829	0.828051	1.01584	1.27593	1.1814	1.21696	1.21339	1.20464
SUMO2	1.04742	0.99654	1.02444	0.999514	1.00223	1.00115	1.01271	1.05095	0.984936	1.0248	1.00513	0.994991	0.986108	0.994789	0.998127	1.04929	1.05513	1.02639	1.01533	0.989427	0.99862	0.992524	0.954574	0.95962	1.01614	1.03454

## Sheet: Table S6 
P-values of SUMOylation regulators across cancer types.
	ACC	BLCA	CHOL	COAD	DLBC	ESCA	KIRC	KIRP	LAML	LIHC	LUAD	LUSC	MESO	OV	PAAD	PCPG	PRAD	READ	SARC	SKCM	STAD	TGCT	THCA	THYM	UCEC	UVM
UBE2I	0.0522665	0.0163944	0.377694	0.398555	0.162073	0.587692	0.00355624	0.323233	0.552123	0.00256115	0.70425	0.281567	0.948711	0.606949	0.488527	0.00341964	0.621282	0.701698	0.435195	0.110218	0.664686	0.928227	0.147432	0.0232157	0.113105	0.0281086
PIAS4	0.00610434	0.398657	0.921472	0.171701	0.25577	0.111659	0.502847	0.0700653	0.259593	0.00874732	0.873417	0.509895	0.00183123	0.86034	0.082266	0.378221	0.0453183	0.0890041	0.357245	0.184486	0.128268	0.921548	0.660307	0.0062638	0.255554	0.273275
SENP3	0.0174368	0.104342	0.0746599	0.399061	0.772822	0.969758	0.0212699	0.0904422	0.22883	0.044203	0.678557	0.747161	0.241945	0.448793	0.0401059	0.454792	0.246652	0.473652	0.889238	0.411577	0.547638	0.668633	0.960776	0.541169	0.134164	0.416208
TRIM27	0.0144007	0.00013381	0.592801	0.241001	0.30127	0.81979	8.02368e-05	0.159623	0.0944205	0.0708352	0.00967778	0.777719	0.0119519	0.0525001	0.15404	0.490795	0.0270363	0.235197	0.134567	0.00380809	0.682334	0.327171	0.0162687	0.0047683	0.428162	0.45808
SENP2	0.303762	0.179456	0.417182	0.0985674	0.403991	0.476744	0.125211	0.0794381	0.0885944	0.475715	0.0635203	0.293184	0.0355947	0.27703	0.023349	0.140061	0.154901	0.161961	0.40039	0.0875623	0.0762556	0.826795	0.459405	0.306576	0.000565566	0.0228839
PIAS2	0.0654373	0.511814	0.323143	0.7354	0.21971	0.903286	0.467427	0.0167639	0.0411456	7.66369e-06	0.578058	0.978619	0.0959681	0.0361361	0.0631379	0.871177	0.348426	0.797237	0.0392322	0.538526	0.00114925	0.0252043	0.0160954	0.762553	0.112082	0.11735
SENP1	6.49335e-05	0.963994	0.294138	0.087798	0.768998	0.647459	0.297499	0.00212891	0.8134	5.18356e-05	0.01585	0.337837	0.0113866	0.593978	0.683337	0.207185	0.966951	0.600998	0.756786	0.320932	0.818368	0.848015	0.420842	0.047697	0.119267	0.501006
SENP7	0.415958	0.156649	0.211057	0.127314	0.803372	0.734866	0.636443	0.290469	0.0327042	0.233913	0.0803438	0.813574	0.357296	0.809775	0.252146	0.764374	0.913793	0.544035	0.00158822	0.0156548	0.258141	0.939348	0.274769	0.539388	0.116266	0.625483
SUMO4	0.000933717	0.168115	0.784214	0.441741	0.984607	0.536172	0.0804107	0.0539545	0.473585	0.524039	0.950283	0.607711	0.107503	0.532021	0.427594	0.883496	0.726481	0.432949	0.339085	0.146546	0.105153	0.702771	0.194886	0.596609	0.00250648	0.189548
SENP5	0.625918	0.760415	0.79777	0.627941	0.310613	0.938121	0.0129288	0.999172	0.000522578	0.00596292	0.35247	0.232016	0.561338	0.685469	0.496373	0.323559	0.00141282	0.803636	0.155158	0.048427	0.579203	0.397331	0.0925647	0.148938	0.00448174	0.314336
SUMO1	6.41998e-05	0.78126	0.747437	0.0200292	0.497095	0.275163	0.202039	0.0163118	0.87175	0.111105	0.818702	0.702596	0.892632	0.607647	0.384558	0.802926	0.0208722	0.261262	0.305961	0.251209	0.285797	0.499381	0.673687	0.108203	0.0664033	0.0813794
UBA2	3.75307e-06	0.920782	0.906799	0.522076	0.625148	0.922755	0.686434	0.14297	0.856175	0.00154336	0.00753077	0.472608	0.00925102	0.809707	0.12783	0.243539	0.187253	0.364106	0.0572719	0.315957	0.987848	0.984475	0.483166	0.0495492	0.0241267	0.00223263
SENP6	0.302136	0.604029	0.713372	0.791758	0.323268	0.175086	0.895864	0.290224	0.509702	0.023426	0.773893	0.0985464	0.651096	0.274881	0.401993	0.884234	0.646095	0.364617	0.0286101	0.0520736	0.962235	0.968708	0.0861035	0.750642	0.524233	0.386375
SAE1	1.36991e-05	0.482664	0.741629	0.876059	0.182153	0.607854	0.00917059	2.5015e-07	0.0387212	2.00362e-05	0.00273348	0.317027	1.81808e-06	0.89832	0.824854	0.244745	0.00802209	0.760006	0.384255	0.00309508	0.992654	0.512702	0.0102461	0.0364709	0.0529971	0.000867752
SENP8	0.149137	0.294877	0.210315	0.442713	0.441641	0.419244	2.00079e-09	0.00308646	0.466295	0.215067	0.0499207	0.324443	0.502201	0.277521	0.448894	0.516484	0.701569	0.526919	0.304993	0.12274	0.442471	0.274842	0.488237	0.152787	0.832002	0.233543
CBX4	0.15225	0.850221	0.338772	0.747659	0.71864	0.142026	3.88497e-06	1.03606e-06	0.523647	0.050059	0.984208	0.662569	0.0458707	0.521822	0.700535	0.322143	0.508573	0.14577	0.0371099	0.167696	0.400494	0.398874	0.899974	0.36735	0.0045304	0.826683
SUMO3	0.0791916	0.135548	0.815098	0.308689	0.210887	0.325024	0.705738	0.672327	0.000154495	0.25641	0.273493	0.14869	0.80526	0.597114	0.554914	0.191289	0.970808	0.651337	0.573087	0.542506	0.0366278	0.326145	0.826597	0.591331	0.674361	0.0102359
PIAS3	0.00181456	0.402877	0.502036	0.0786908	0.647659	0.813484	0.00231752	0.0008639	0.308754	0.000102751	0.699782	0.128509	0.00218565	0.740101	0.221673	0.0565313	0.785967	0.829	0.000406962	0.7378	0.245871	0.475809	0.68073	0.175679	0.47209	0.912916
PIAS1	0.600661	0.234257	0.45057	0.051769	0.663398	0.991188	5.27571e-06	0.5064	0.307646	0.383892	0.883177	0.537677	0.460662	0.726702	0.46966	0.442765	0.169723	0.560927	0.287099	0.00310471	0.722188	0.50044	0.28288	0.301741	0.259058	0.611323
SUMO2	0.000276698	0.506619	0.47278	0.964825	0.968058	0.868401	0.108611	0.00029864	0.188489	0.000957437	0.296356	0.188818	0.18671	0.0769302	0.848486	0.244094	0.00193294	0.236272	0.14162	0.165172	0.850552	0.833865	0.144386	0.0724067	0.0964836	0.371529
